# Supplementary material for: Serological survey of SARS-CoV-2 in companion animals in China
Source: Front Vet Sci. 2022 Nov 30;9:986619. doi: 10.3389/fvets.2022.986619 (PMC9748147; doi:10.3389/fvets.2022.986619)
Supplement: Supplementary file 1 [file Table_1.XLSX]

## Sheet: Sheet1
Table S1. General information of antibody positive cases
No. of samples†	Medical time	Regions‡	City	Species	Age	Gender	Temperature (˚C)	Clinical symptoms
#WH6	Mar. 2021	Central China	Wuhan	Cat	2Y	Male	38.5	Diarrhea
#HZ26	Mar. 2021	East China	Hangzhou	Cat	2Y	Male	38.1	Sterilization, physical examination
#BJ499	Apr. 2021	North China	Beijing	Dog	3M	Male	38.4	physical examination
† Samples were designed according to cities and sampling numbers. ‡ Regions were divided according to China's physical geography.
