# Supplementary material for: Serological survey of SARS-CoV-2 in companion animals in China
Source: Front Vet Sci. 2022 Nov 30;9:986619. doi: 10.3389/fvets.2022.986619 (PMC9748147; doi:10.3389/fvets.2022.986619)
Supplement: Supplementary file 2 [file Table_2.XLSX]

## Sheet: Sheet1
Table S2. SARS-CoV-2 seroprevalence in domestic animals
	No. of Collected Samples			Seroprevalence (95% CI)
	Rabbit	Hedgehog	Guinea pig	Rabbit	Hedgehog	Guinea pig
Overall	29	9	1	0.0‰ (0.0, 70.8)	0.0‰ (0.0, 33.6)	0.0‰ (0.0, 97.5)
Zhejiang	3	-	-	0.0‰ (0.0, 23.2)	-	-
Jiangxi	4	-	-	0.0‰ (0.0, 33.6)	-	-
Henan	10	-	-	0.0‰ (0.0, 33.6)	-	-
Guangdong	9	9	1	0.0‰ (0.0, 70.8)	0.0‰ (0.0, 33.6)	0.0‰ (0.0, 97.5)
Sichuan	3	-	-	0.0‰ (0.0, 41)	-	-
